# Supplementary material for: Millet Quinic Acid Relieves Colitis by Regulating Gut Microbiota and Inhibiting MyD88/NF-κB Signaling Pathway
Source: Foods. 2025 Jun 26;14(13):2267. doi: 10.3390/foods14132267 (PMC12249245; doi:10.3390/foods14132267)
Supplement: Supplementary file 1 [file foods-14-02267-s001.zip]

Archive with 1 entries (1 files):
- foods-3569671-supplementary.pdf
